# Supplementary material for: Increased Plasma Levels of Heparin-Binding Protein on Admission to Intensive Care Are Associated with Respiratory and Circulatory Failure
Source: PLoS One. 2016 Mar 23;11(3):e0152035. doi: 10.1371/journal.pone.0152035 (PMC4805239; doi:10.1371/journal.pone.0152035)
Supplement: S1 Dataset — (XLSX) [file pone.0152035.s001.xlsx]

## Sheet: generellt
case #	sex	age	30 d mors	ICU mors	ICU LOS Tot	ICU LOS	Hosp LOS	grupp1	grupp2	sev sepsis/ ej sev sesis	SAPS3	EMR	MAX SOFA	ARDS(1=mild,2=mod,3=severe)	ARDS(0=no,mild.1=mod,sev)	Bara svikt	Bilat infiltrat	PF ank	PF 1	PF 2	PF3	PFi1	PFi2	PFi3	PFsista	Antal PF	Pfsist<27	SOcank	SOc1	SOc2	SOc3	Sosista	Antal SO	Sosist=4	Sämsta PF d1-3	HBP1	HBP2	HBP3
1	m	58	0	0		2		sepsis	sepsis	1	47	13.3	4	0	0			15	15						15	2	1	0	0			0	2	0		19.1	25.9	*
2	m	52	0	0		20		sepsis	sepsis	1	76	67.5	20	3	1	0	1	9	20	19	18	20	19	18	18	4	1	4	4	4	4	4	4	1	8	4241	1220.4	124.9
3	f	73	0	0		4		ö-kir	AAA		41	12.6	6	0	0			15	36	32	30				30	4	0	0	3	3	2	2	4	0		23.1	27.5	21.4
4	m	67	1	1		12*		hjärtstopp	hjärtstopp		74	64	16	3	1	0	1	48	33	18	14				14	4	1	1	3	3	4	4	4	1	14	14.1	19.6	18.4
5	m	42	1	1		1*		trauma	lavin		74	64	18	0	0	0	0	7	6			7	6		6	2	1	4	4			4	2	1	6	98.6	*	*
6	m	64	0	0		21		ö-kir	övrigt		52	20.5	8	2	1	0	1	38	36	30	30	37	40	36	36	4	0	0	1	3	3	3	4	0	30	14.9	13.3	16.1
7	m	66	0	0		14		ö-med	sepsis		65	46.2	12	2	1	0	1	17	33	17	25	33	17	25	25	4	1	4	4	4	4	4	4	1	17	23.9	53.1	17
8	f	29	0	0		1		ö-kir	övrigt		59	33.5	6	0	0			41	50						50	2	0	1	1			1	2	0		21.2	11.8	*
9	m	61	0	0		3		gi-bl	GI-bl		55	25.7	4	0	0			30	50						50	2	0	1	1			1	2	0		12.5	10	11
11	m	37	0	0		1		trauma+tbi	TBI		45	10.9	4	0	0	0	0	42	52						52	2	0	1	1			1	2	0	42	8.2	7.7	*
12	m	26	0	0		2		trauma	trauma		39	5.7	7	0	0			23	21						21	2	1	3	1			1	2	0		13.5	15.3	*
13	m	66	0	0		3		sepsis	sepsis	1	57	29.5	5	0	0			11	20	20					20	3	1	0	0	0		0	3	0		44.8	16.4	1136.7
14	f	63	0	0	3	3		sepsis	sepsis	1	49	15.9	6	0	0			54	48	48					48	3	0	1	3	3		3	3	0		11.1	21.5	18.6
15	m	21	0	0	3	3		intox	intox		32	2.4	4	0	0	0	0	52	44	48					48	3	0	1	1	1		1	3	0	44	9.1	10.1	8.5
17	m	83	0	0	3	3		ö-med	rhabdo		57	29.5	6	0	0			11	31	34					34	3	0	1	0	0		0	3	0		10.1	11	11.9
18	f	70	0	0	1	1*		ö-med	ICH		52	20.5		0	0			33	32						32	2	0	0	0			0	2	0		7.4	*	*
19	m	84	0	0	2	2*		ö-med	pneumoni		74	64		0	0											0							0			30.5	*	*
20	m	32	0	0	2	2		trauma	trauma		36	4	2	0	0			67	67	52					52	3	0	0	0	0		0	3	0		11	9.3	9.6
21	m	54	0	0	0	0*		trauma+tbi	trauma		57	29.5	7	0	0	0	0	51							51	1	0	3				3	1	0	41	11.4	*	*
22	f	75	0	0	1	1		sepsis+p	pneumoni	1	58	31.5		0	0			29							29	1	0	0				0	1	0		13.4	11.9	*
23	f	74	0	0	10	10		sepsis+p	pneumoni	1	59	33.5	7	0	0	0	0	62	27	23	27	27	32	34	34	4	0	0	0	0	3	3	4	0	23	15.4	11.8	14.2
26	m	81	1	1	26	26*		sepsis+p		1	91	85.6	10	3	1	0	1	6	12	25	22	12	25	22	22	4	1	1	3	3	3	3	4	0	6	70	17.8	17
27	m	64	0	0	2	2		sepsis	övrigt	1	69	54.5	9	0	0			37	22	42					42	3	0	0	0	0		0	3	0		16.8	18.2	19.2
28	m	56	0	0	3	3*		sepsis	sepsis	1	55	25.7	10	2	1	0	1	21	20	20	21	20	21		21	4	1	0	0	3	0	0	4	0	20	114	109.2	89.3
29	m	69	1	1	1	1*		sepsis	sepsis	1	67	50.4	3	0	0			39	32						32	2	0	0	0			0	2	0		224	141	*
30	m	58	0	0	3	3*		trauma	trauma		41	7.2	3	0	0			52	37	30	24				24	4	1	0	0	0	0	0	4	0		12.6	15.2	*
31	m	21	0	0	1	1* (12?)		trauma+tbi	trauma		50	17.3	6	0	0	0	0	39							39	1	0						0		39	23	*	*
32	f	83	0	0	1	1		sepsis	sepsis	1	73	62.2	7	0	0			28	30						30	2	0	1	1			1	2	0		31.8	21.8	25.1
33	m	21	0	0	1	1		trauma	trauma		36	4	3	0	0			24	45						45	2	0	0	0			0	2	0		33.1	27.3	*
34	f	77	0	0	3	3		gi-bl	GI-blöd		58	31.5	7	0	0	0	0	46	33	40					40	3	0	3	3	3		3	3	0	33	15.4	14.7	16.4
35	f	77	0	0	2	2		sepsis	sepsis	1	78	70.7	9	0	0			37	37						37	2	0	3	3			3	2	0		58.5	32.7	*
37	m	46	0	0	2	2		sepsis	sepsis	1	66	48.3	8	0	0			54	31	31					31	3	0	1	3	3		3	3	0		13.6	14.3	15.6
38	f	72	0	0	29	29		sepsis+p	pneumoni	1	83	77.6	9	3	1	0	1	12	9	15	18	9	15	18	18	4	1	3	3	4	4	4	4	1	9	24.1	28.9	28.1
39	f	85	0	0	1	1		ö-med	hyponatremi		57	29.5	1	0	0			51	47						47	2	0	0	0			0	2	0		13.5	12.9	*
40	m	82	1	0	8	8		sepis	sepsis	1	80	73.6	12	0	0	0	0	22	30	30	27	30	30	27	27	4	0	0	4	4	0	0	4	0	22	49	18.8	15.2
41	m	75	1	1	2	2*		sepsis	sepsis	1	66	48.3	13	0	0	0	0	24	28	18	18	18	18		18	4	1	1	3	4	4	4	4	1	18	30.7	201.7	21.1
42	m	77	1	0*	1	1*		ö-kir	övrigt		76	67.5	8	0	0			21	16						16	2	1	3	3				2			31.8	*	*
44		72	0	0	13	13		ö-med	övrigt		75	65.4	17	0	0	0	0	13	13	11	28	11	28	28	28	4	0	3	3	4	3	3	4	0	11	32.4	52.9	22.5
45	m	81	1	0	10	10		sepsis		1				0	0			34	65	46	34				34	4	0	1	1	0	1	1	4	0		41.8	39.1	27.5
46	m	64	0	0	19	19		ö-med	status ep		60	35.6	7	0	0	0	0	36	41	37	33				33	4	0	1	1	3	3	3	4	0	33	18.2	22.8	25.3
47	f	58	0	0	1	1		ö-med	övrigt		40	6.4	3	0	0			51	40						40	2	0	0	1			1	2	0		16.1	16.8	*
49	m	76	1	0*	4	4*		ö-med	lungemboli		71	58.5	12	0	0	0	0	24	34	46	47	34	46	47	47	4	0	3	3	1	1	1	4	0	34	47.6	37.6	46.3
50	f	67	0	0	11	11		sepsis+p	pneumoni+rhabdomyolys	1	68	52.5	13	0	0	0	0	15	15	15	23	15	15	23	23	4	1	0	3	3	3	3	4	0	15	30.3	34.4	*
51	m	53	0	0	1	1*		trauma	trauma		36	4	1	0	0			44							44	1	0	0				0	1	0		24.8	*	*
52	f	32	0	0	1	1		ö-med	LE/sepsis		46	12.1	1	0	0			48	57						57	2	0	0	0				2			29.7	39.1	*
53	m	78	0	0	2	2		ö-med	KOL		78	70.7	5	0	0	0	0	12	30	34					34	3	0	1	0	0		0	3	0	30	28.7	55.2	18.6
54	m	31	0	0	3	3*		trauma	trauma		34	3.1	1	0	0			52	57	51	57				57	4	0	0	0	0	0	0	4	0		20.1	23.9	24.5
55	f	27	0	0	2	2		ö-med	övrigt		45	10.9	3	0	0			59	52						52	2	0	0	0			0	2	0		16	16.8	20.4
56	f	63	0	0	2	2		sepsis	sepsis	1	51	18.9	6	0	0			23	23						23	2	1	3	3			3	2	0		50.2	*	*
57	f	67	1	1	1	1*		hjärtstopp	AMI?		62	39.8	13	0	0	0	0	23	10						10	2	1	1	4			4	2	1	10	24.5	*	*
58	m	24	0	0	1	1*		ö-med	ketoacidos		37	4.5	1	0	0			76	56						56	2	0	0	0			0	2	0		27.1	19.6	*
59	m	29	0	0	2	2		ö-med	ketoacidos		39	5.7	1	0	0			64	61	52					52	3	0	0	0	0		0	3	0		343.5	62.3	34.8
60	m	79	1	1	1	1*		ö-med	AMI enl obd		85	79.9		3	1	0	1	7							7	1	1						0		7	28.2	*	*
61	m	51	0	0	2	2		intox	intox		56	27.6	7	0	0			81	39	48					48	3	0	0	0	1		1	3	0		499.3	29.3	*
62	f	65	0	0	1	1		ö-med	KOLexacerb		63	41.9	9	0	0	0	0	22	22						22	2	1	1	1			1	2	0	22	168.8	109.6	*
63	m	69	1	0	5	5		ö-kir	övrigt		60	35.6	9	0	0			22	24	33	22				22	4	1	1	1	0	0	0	4	0		253.2	174.7	195.4
64	m	62	0	0	1	1		trauma	trauma		38	5.1		0	0			36								1		0	0				2			20.9	*	*
65	m	67	0	0	9	9		sepsis	sepsis	1	61	37.7	10	0	0	0	0	33	27	14	26	26	26	23	23	4	1	0	4	4	4	4	4	1	23	57.1	110.5	87.5
66	f	63	1	0*	2	2*		ö-med	ICH		59	33.5	7	0	0	0	0	18	38	42		18	38	42	42	3	0	0	0	0	0	0	4	0	38	39.1	30.7	*
68	m	73	1	0	12	12*		hjärtstopp	hjärtstopp		92	86.4	15	0	0	1	1	9	13	21	28	13	21	28	28	4	0	4	3	3	4	4	4	1	9	100.7	88.2	61.9
70	m	78	1	0	1	1		ö-med	KOL		70	56.5	7	0	0			25	25						25	2	1	0	0			0	2	0		45.9	*	*
71	f	68	1	1	2	2*		ö-med	subarach		70	56.5	10	0	0	0	0	21	34	30		34	30		30	3	0	0	3	3		3	3	0	21	26.7	34.1	*
72	m	62	0	0	1	1		sepsis	sepsis	1	80	73.6	11	0	0	0	0	12	17						17	2	1	3	3			3	2	0	12	31.9	*	*
73	m	77	0	0	1	1		sepsis	sepsis	1	56	27.6	3	0	0			31	54						54	2	0	0	1			1	2	0		52.8	1420.9	*
75	m	85	0	0	1	1*		ö-kir	brännskada		49	15.9		0	0			31	33						33	2	0	0	0			0	2	0		32.9	39.5	*
76	f	73	0	0	9	9		ö-med	pneumoni		86	81	9	3	1	0	1	11	11	28	17	11	28	17	17	4	1	3	4	3	1	1	4	0	11	69.8	63.3	68.1
77	m	69	0	0	12	12		ö-kir	akut aorta		51	18.9	13	2	1	0	1	54	29	24	19	29	24	19	19	4	1	0	4	3	4	4	4	1	19	34.1	90.9	78.9
78	m	73	0	0	9	9		ö-med	ep		65	46.2	11	0	0	0	0	32	41	36	46	46	34	28	28	4	0	0	0	0	3	3	4	0	28	36.8	796.7	35.2
80	m	76	1	1	4	4*		hjärtstopp	hjärtstopp		80	73.6	13	0	0	0	0	17	18	18	12	18	18	12	12	4	1	1	0	1	3	3	4	0	12	562.2	130.6	121.2
82	m	69	0	0	12	12		ö-kir	akut aorta		51	18.9	13	2	1	0	1	16	25	17	26	25	17	26	26	4	1	3	3	3	3	3	4	0	19	77.9	*	54.3
83	f	74	0	0	3	3		intox	intox		70	56.5	7	0	0			60	37	53	57				57	4	0	1	1	0	0	0	4	0		30	45.6	53.7
84	m	29	0	0	3	3*		trauma	trauma		46	12.1	4	0	0			74	56	49	30				30	4	0	1	1	0	0	0	4	0		59.3	28.9	30.5
85	m	64	0	0	3	3		sepsis	övrigt?	1	71	58.5	10	0	0			29	24	21	23				23	4	1	1	0	0	0	0	4	0		311	159.4	77.6
86	f	30	0	0	1	1		ö-kir	blödning		42	8	4	0	0			61							61	1	0	1				1	1	0		24.5	*	*
87	m	63	0	0	2	2		sepsis	sepsis	1	78	70.7	9	0	0			27	29						29	2	0	0	1			1	2	0		40.2	45.6	*
88	m	74	0	0	1	1		hjärtstopp	arytmi/övrigt?		60	35.6	2	0	0			49							49	1	0	1				1	1	0		36.1	*	*
89	m	61	0	0	3	3		sepsis	sepsis	1	53	22.1	9	0	0			38	21	25					25	3	1	1	3	0		0	3	0		256.7	825.1	161.9
90	f	58	0	0	2	2*		ö-med	ketoacidos		48	14.5	1	0	0			62	42						42	2	0	1	0			0	2	0		23.4	29.5	*
92	f	80	0	0	1	1		ö-med	pneumoni		62	39.8	5	0	0	0	0	16	28						28	2	0	1	1			1	2	0	28	35.6	38.5	*
93	m	79	0	0	2	2		ö-kir	elektiv aorta		47	13.3	6	0	0			42	40	40					40	3	0	3	3	1		1	3	0		36.5	38.5	38.4
94	f	79	1	1	2	2*		hjärtstopp	hjärtstopp		76	67.5	10	0	0	0	0	16	12			16	12		12	2	1	0	1			1	2	0	12	110.7	51.6	*
95	m	72	1	0	10	10*		ö-kir	? cardia postop		75	65.8	8	0	0	0	0	25	14	19	14				14	4	1	0	0	1	1	1	4	0	16	31.6	41	41.6
96	m	81	0	0	1	1		sepsis	urosepsis	1	64	44	7	0	0			32	37						37	2	0	1	1			1	2	0		150.9	80.6	*
99	m	72	0	0	2	2		ö-kir	aorta elekt		38	5.1	4	0	0			26	28	28					28	3	0	1	0	0		0	3	0		36.6	32	137.9
100	m	49	1	0	1	1		ö-med	övrigt		66	48.3	5	0	0	0	0	13	44			13	44		44	2	0	1	3			3	2	0	44	40.6	75.2	*
101	f	32	0	0	3	3		sepsis	sepsis	1	41	7.2	5	0	0			23	43	43					43	3	0	0	0	0		0	3	0		73.6	78.8	56.3
102	f	75	0	0	13	13		sepsis+p	pneumoni	1	79	72.2	16	0	0	1	1	9	9	13	12	9	13	12	12	4	1	3	4	4	4	4	4	1	9	36.3	55.5	61.2
103	m	66	0	0	1	1		ö-med	pneumoni		56	27.6	4	0	0			37	44						44	2	0	0	1			1	2	0		290.9	111.7	*
104	m	74	0	0	3	3		sepsis+p	pneumoni	1	66	48.3	7	0	0			11	12	13					13	3	1	1	1	3		3	3	0		39.7	105.4	59.6
105	f	25	0	0	1	1		ö-med	ketoacidos		38	5.1	0	0	0			76	61						61	2	0	0	0			0	2	0		57.1	*	*
106	f	39	1	1	3	3*		ö-med	ICH		58	31.5	8	0	0	0	0	44	54	50	29	44	54	50	50	4	0	0	0	0	1	1	4	0	29	42	39.9	45.7
107	f	91	0	0	1	1		trauma+tbi	trauma		57	29.5	8	0	0			26	34	37					37	3	0	1	1			1	2	0		53.9	139.1	*
108	m	70	0	0	1	1		ö-med	hyponatremi		49	15.9	3	0	0			32	32						32	2	0	0	0			0	2	0		57.1	78.8	*
109	f	69	0	0	10	10		ö-med	pneumoni		57	29.5	7	0	0			11	15	19	19				19	4	1	1	3	4	3	3	4	0		81.1	70.2	85.6
110	m	73	0	0	2	2		ö-med	njurinsuff		53	22.1	12	0	0			26	16	26					26	3	1	1	1	1		1	3	0		35	52	63.2
111	m	67	0	0	2	2		gi-bl	GI-blödn		54	23.9	3	0	0			46	36						36	2	0	0	0			0	2	0		30.5	35.2	31.2
112	m	65	1	1	1	1*		hjärtstopp	hjärtstoopp		79	72.2	7	0	0			38				38			38	1	0	0	4			4	2	1		113.7	*	*
113	f	56	0	0	1	1		ö-med	ketoacidos		34	3.1	1	0	0			62	62						62	2	0	1	1			1	2	0		21.4	*	*
114	f	83	1	0	2	2		ö-med	sepsis		67	50.4	7	0	0			47	47						47	2	0	1	0			0	2	0		407.2	284.2	*
115		65	0	0	3	3*		trauma	trauma		53	22.1	9	1	0	0	1					29	29		29	0	0	3	3			3	2	0	29	46.7	33.2	*
116	m	61	0	0	1	1		ö-kir	postop		49	15.9		0	0			41							41	1	0	3				3	1	0		23.8	*	*
117	m	48	0	0	0	0*		ö-kir	aorta		41	7.2	4	0	0			23							23	1	1	0				0	1	0		266.8	*	*
118	m	66	0	0	4	4		ö-kir	aorta		49	15.9	6	0	0	0	0	28	32	33	27	32	33	27	27	4	0	3	3	1	1	1	4	0	33	49.7	35	34.4
119	m	83	1	1	8	8*		ö-med	trauma		85	79.9	10	0	0	0	0	10	10	24	30	10	24	30	30	4	0	1	3	3	3	3	4	0	10	50.4	38.9	*
120	f	45	0	0	1	1		sepsis	buk	1	37	4.5	9	0	0			43	52						52	2	0	1	0			0	2	0		53.5	53.5	*
122	f	90	0	0	18	18		sepsis	nek fascheit	1	71	58.5	10	0	0	0	0	54	45	43	45				45	4	0	1	4	3	0	0	4	0	36	153.7	103.1	133.4
123	f	48	0	0	4	4		sepsis+p	pneumoni	1	57	29.5	7	0	0			34	26	48	48				48	4	0	0	1	1	0	0	4	0		35.2	120.1	62.4
125	m	78	0	0	1	1		trauma+tbi	trauma		44	9.9		0	0			63							63	1	0	0	0			0	2	0		79	*	*
126	m	75	1	1	1	1*		sepsis+p	pneumoni	1	70	56.5	12	0	0			16							16	1	1	1				1	1	0		44.4	61.3	*
127	m	69	0	0	3	3		trauma+tbi	trauma		43	8.9	4	0	0	0	0	43	43	36		43	36		36	3	0	0	3	1		1	3	0	36	30.9	42.6	27.5
129	f	71	0	0	12	12		sepsis+p	pnueumoni	1	59	33.5	11	3	1	0	1	8	9	12	20	9	12	20	0	4	1	4	4	3			3		9	32.5	25	56.9
130i1-3	f	83	1	1	1	1*		ö-kir	ileus		78	70.7	9	0	0			35	48	48		35	48	48	48	3	0	0	0	0		0	3	0		27.4	38.2	41.5
130a1		29	0	0	2	2		ö-med	övrigt?		39	5.7	2	0	0	0	0									0							0		48	231.4	*	*
131	m	85	0	0	1	1* (platsbrist?)		ö-med			59	33.5	5	0	0			22							22	1	1	0				0	1	0		43.7	59.6	*
132	m	85	0	0	7	7		sepsis+p	pneumoni	1	56	27.6	6	0	0	0	0	39	24	37	26	24	37	26	26	4	1	0	1	0	0	0	4	0	26	35.7	30	55.1
133	f	49	0	0	1	1*		trauma+tbi	skallskada		47	13.3	4	0	0			38	42						42	2	0	1	1			1	2	0		31	*	*
134	m	62	0	0	1	1		trauma	trauma		45	10.9	3	0	0			29							29	1	0	1				1	1	0		24.7	19.4	*
136	m	35	0	0	1	1*		ö-med	övrigt		40	6.4	3	0	0			38							38	1	0	1				1	1	0		50.4	68.7	*
137	m	67	0	0	2	2*		trauma+tbi	SDH		48	14.5	1	0	0			71	51	51					51	3	0	0	0	0		0	3	0		23.1	21.8	*
138	m	53	1	0	3	3		sepsis	sepsis	1	58	31.5	11	0	0			21	16	19					19	3	1	0	1	0		0	3	0		79.7	78.8	44.2
139	m	67	0	0	3	3		ö-med	hyperglykemi		47	13.3	7	0	0			41	41	29					29	3	0	0	0			0	2	0		52.5	101	192.7
140	f	42	0	0	1	1		ö-med	astma		44	9.9	1	0	0			44	63						63	2	0	0	0			0	2	0		14.7	15.7	*
141	f	75	1	0	9	9*		sepsis	sepsis	1	82	76.3	7	0	0			51	39	39	39				39	4	0	1	1	1	1	1	4	0		17.4	10	9.3
142	m	60	0	0	1	1		intox	medv.sänkn.		59	33.5	5	0	0	0	0	37	48			37	48		48	2	0	0	0			0	2	0	37	21.6	18.9	*
144	m	75	0	0	2	2		ö-med	KOLexac		64	44	9	0	0	0	0	22	20						20	2	1	0	1			1	2	0	22	44.2	*	*
145	m	63	0	0	1	1		gi-bl	GI-blöd		72	60.4	5	0	0			57	40	49					49	3	0	0	0	0		0	3	0		58.4	*	*
146	m	62	0	0	12	12		sepsis+p	pneumoni		62	39.8	11	3	1	0	1	9	14	15	12				12	4	1	0	4	4	4	4	4	1	12	72.1	116.5	117.8
147	m	68	0	0	1	1		ö-med	kramp		52	20.5	7	0	0			22	22	50					50	3	0	1	0	0		0	3	0		38.4	50.1	*
148	f	42	0	0	1	1		ö-med	astma		42	8	2	0	0			38	50						50	2	0	0	0			0	2	0		13.3	23.1	*
149	m	38	0	0	1	1		intox	intox		49	15.9		0	0	0	0	54	64			54	64		64	2	0	0	0			0	2	0	54	37.8	*	*
150	f	50	0	0	2	2		trauma	trauma		41	7.2	3	0	0			21	24						24	2	1	0	0			0	2	0		35.7	33.3	*
151	f	70	0	0	2	2		ö-med	hyponatremi		66	48.3	4	0	0			62	56	36					36	3	0	0	0	0		0	3	0		36.3	45.7	32
152	f	72	1	1	3	3*		ö-med	ICH		71	58.5	7	0	0	0	0	40	36	32	32	40	36	36	32	4	0	0	1	0	0	0	4	0	32	52.2	34.8	*
153	f	22	0	0	1	1		ö-med	preeklampsi		30	1.8	3	0	0			61	59						59	2	0	0	0			0	2	0		85.3	*	*
154	m	75	0	0	16	16		trauma+tbi	trauma		68	52.5	6	1	0	0	1	42	40			42	40		40	2	0	1	1			1	2	0	35	14.3	12.1	*
155	m	64	0	0	1	1		ö-kir	postop					0	0			47	48						48	2	0	1	1			1	2	0		41	34.4	*
156	m	35	0	0	1	1		trauma	trauma		31	2.1	2	0	0			40	46						46	2	0	0	0			0	2	0		102.7	34.9	*
158	f	31	0	0	3	3		sepsis+p	pneumoni	1	41	7.2	4	0	0			58	26						26	2	1	0	0			0	2	0		30.4	*	*
159	f	95	0	0	1	1		ö-med	pneumoni		61	37.7	6	0	0			21	32						32	2	0	1	1			1	2	0		25	*	*
160	m	55	0	0	1	1		intox	intox		37	4.5	3	0	0			48	56						56	2	0	0	0			0	2	0		63.3	16.4	*
161	f	73	0	0	2	2		ö-med	KOL exac		66	48.3	7	0	0	0	0	18	23	27	33				33	4	0	0	1	1	0	0	4	0	23	135.8	66.4	100.5
162	f	51	0	0	1	1		intox	intox		47	13.3	2	0	0			71							71	1	0	0				0	1	0		20	*	*
163	m		0	0	5	5		ö-med	dehydrering		54	23.9	5	0	0			60	60	50	47				47	4	0	0	1	1	1	1	4	0		58.4	47.3	48.1
164	f	79	0	0	14	14		ö-med	pneumoni		76	67.5	10	2	1	0	1	11	22	27	27	11	22	27	27	4	0	3	3	3	3	3	4	0	22	38.7	58	*
165	m	63	0	0	3	3		ö-kir	övrigt		60	36.5	7	0	0			44	38	23	25				25	4	1	0	1	1	1	1	4	0		30.1	30.9	44.4
167	f		1	0	2	2		sepsis	sepsis	1	72	60.4	7	0	0			33	54	54					54	3	0	1	1	1		1	3	0		24.9	20.6	*
168	m		0	0	14	14		sepsis+p	sepsis	1	64	44	11	2	1	0	1	22	24	19	43	22	24	19	43	4	0	4	4	4	4	4	4	1	19	47.7	75.3	66.5
169	m		0	0	22	22		hjärtstopp	hj.stopp		59	33.5	9	2	1	0	1	54	35	28	22	54	35	28	22	4	1	0	3	3	1	1	4	0	28	41.5	26.9	38.5
170	m		0	0	1	1		sepsis	sepsis	1	54	23.9	4	0	0			44	43						43	2	0	0	0			0	2	0		232.4	182.8	*
171	f	75	0	0	4	4		ö-med	dehydr		48	14.5	7	0	0			47	33	40					40	3	0	0	1	0	1	1	4	0		46.1	43.5	32.3
172	m	83	1	1	6	6*		hjärtstopp	hjärtstopp		83	77.6	15	3	1	0	1	12	12	38	36	12	12	38	38	4	0	1	3	4	4	4	4	1	12	69.8	42	41.8
173	m		1	0	2	2		ö-med	ICH		74	64	5	0	0	0	0	46				46			46	1	0	0				0	1	0	46	23.5	27.5	*
174	m		0	0	4	4		ö-med	pneumoni		52	20.5	4	0	0			21	31						31	2	0	0	1			1	2	0		22.3	19.5	*
176	m	78	1	0	3	3*		ö-med	pneumoni		64	44	6	0	0			14	12	16					16	3	1	0	1	1		1	3	0		109.2	49.7	39.4
177	m	68	1	1	1	1*		sepsis	meningit	1	53	22.1	10	0	0	0	0	33				33			33	1	0	4				4	1	1	33	100.9	*	*
178	m	53	0	0	4	4		sepsis	cholecystit	1	41	7.2	8	0	0			27	31	34	34				34	4	0	0	0	0	0	0	4	0		34.6	39.7	*
180	m	78	1	1	1	1*		sepsis	sepsis	1	93	87.2	17	0	0	0	0	15				15			15	1	1	4				4	1	1	15	1404.3	*	*
181	m	76	1	0	7	7		sepsis	sepsis? oklart	1	69	54.5	8	0	0			27	39	39	39				39	4	0	0	4	4	0	0	4	0		45.7	450.9	45.9
201	m	55	1	0	7	7*		sepsis	nek fasch	1	61	37.7	9	0	0	0	0	32	20	34	40	32	20	34	40	4	0	0	4	0	1	1	4	0	20	218.9	50.1	15.9
202	f	58	0	0	1	1		ö-med	el-lytrubbn		39	5.7	5	0	0			40	43	43					43	3	0	1	1	1		1	3	0		18.3	17.3	*
203	m	39	0	0	2	2		ö-med	kramp/hyponatremi		47	13.3	6	0	0			42	48						48	2	0	0	0			0	2	0		14	17.4	13.5
204	f	84	1	0	1	1*		ö-med	medv		58	31.5	5	0	0			30	33						33	2	0	0	0			0	2	0		22.8	33	*
205	m	24	0	0	3	3		trauma+tbi	trauma		47	13.3	3	0	0	0	0	45	43	40	48	45	43	40	48	4	0	0	0	0		0	3	0	40	39.9	45.2	34.6
206	m	72	0	0	4	4		ö-med	PHT		83	77.6	15	0	0			10	16	13	18				18	4	1	4	4	4	4	4	4	1		103	76.7	41.8
207	f	75	1	1	1	1*		ö-kir	tarmischemi?		68	52.5	9	0	0			44							44	1	0	1				1	1	0		517.4	*	*
208	m	79	1	1	2	2*		ö-med	sepsis		77	69.1	6	3	1	0	1	14	7			7			7	2	1	1	4			4	2	1	7	107.3	237.5	351.1
209	m	73	0	0	2	2		ö-med	hyponatremi		55	25.7	1	0	0			50	46						46	2	0	0	0			0	2	0		12.8	19.6	*
210	m	81	0	0	0	0*		trauma+tbi	trauma		67	50.4	16	0	0	0	0	15				15			15	1	1	4				4	1	1	15	25.2	26.1	*
211	m	68	0	0	2	2		ö-med	hyponatremi		38	5.1	1	0	0			52	57						57	2	0	0	0			0	2	0		9.8	9.8	72
212	f	70	0	0	9	9		sepsis+p	pneumoni	1	60	35.6	8	3	1	0	1	13	7	11	16	7	11	16	16	4	1	0	4	4	3	3	4	0	7	35.3	67.1	50
213	m	22	0	0	2	2		ö-med	ketoacidos		49	15.9	2	0	0			66	55	55					55	3	0	0	0	1		1	3	0		28.2	8.3	*
214	f	62	0	0	10	10		ö-med	hyponatremi/sepsis		50	17.3	8	0	0	0	0	25	25	18	23	18	23	18	18	4	1	0	0	3	3	3	4	0	18	16.4	24.3	19
215	m	75	1	1	7	7*		hjärtstopp	hjärtstopp		66	48.3	10	0	0	0	0	30	37	40	37	30	37	40	37	4	0	0	4	4	4	4	4	1	37	24	16.5	18.9
216	m	74	1	0	15	15		ö-med	hjärtsvikt		53	22.1	6	0	0	0	0	20	9	18	18				18	4	1	4	3	3	3	3	4	0	22	226.1	204.2	178.9
217	f	73	0	0	1	1		sepsis	sepsis	1	53	22.1		0	0				24						24	1	1						0			164.9	56.6	*
218	f	29	0	0	1	1		intox	intox		54	23.9	5	0	0			29							29	1	0	0				0	1	0		25.3	25.3	*
219	m	79	0	0	5	5		ö-kir	tarmperforation		60	35.6	6	0	0					39	36				36	2	0	0	1	3	1	1	4	0		32.9	22.2	14.1
222	f	75	0	0	5	5		sepsis	cholangit	1	81	75	15	0	0			20	31	33	42				42	4	0	4	4	3	0	0	4	0		104.5	107.9	30.6
223	f	22	0	0	3	3		intox	intox		58	31.5	6	0	0	0	0	43	62	55		43	62	55	55	3	0	1	1	1		1	3	0	55	12.4	12.1	19
226	f	85	0	0	5	5		sepsis	avst.pyelit	1	83	77.6	16	0	0			44	41	25	21				21	4	1	4	4	4	4	4	4	1		2722.5	1252.2	426.6
227	f	86	0	0	2	2		ö-med	hyponatremi		49	15.9	3	0	0			33	44						44	2	0	0	0			0	2	0		26.1	22.6	18.5
228	f	26	0	0	2	2		ö-med	ketoacidos		39	5.7	1	0	0			81	76	57					57	3	0	0	0	1		1	3	0		104.7	51.5	26.1
230	m	80	0	0	6	6		sepsis	tarmperf	1	63	41.9	7	0	0			36	39						39	2	0	1	1			1	2	0		29.6	29.4	*
231	m	58	0	0	8	8		trauma+tbi	skalltrauma		51	18.9	10	2	1	0	1	40	36		10	40	36		10	3	1	3	0	0	0	0	4	0	16	13.8	35.4	25.4
232	f	70	0	0	2	2		ö-med	njursvikt		54	23.9	6	0	0			57	48	33					33	3	0	0	0	0		0	3	0		16.9	*	*
233	m	36	0	0	3	3		sepsis	fasceit	1	41	7.2	5	0	0				49	39	45				45	3	0	0	1	0	0	0	4	0		26.6	50.2	37.1
234	f	28	0	0	1	1		intox	intox		38	5.1	5	0	0			46	48	62					62	3	0	1	0	0		0	3	0		14.9	13.4	*
236	m	66	1	0	2	2		ö-med	resp		62	39.8	11	1	0	0	1	30	23	46					46	3	0	0	0	0		0	3	0	33	22.6	17.5	27.6
237	f	79	0	0	1	1*		sepsis	sepsis	1	65	46.2	9	0	0			19	34	34					34	3	0	1	1	1		1	3	0		42.3	55.6	*
240	f	63	0	0	1	1		sepsis	sepsis	1	50	17.3	7	0	0			39							39	1	0	3				3	1	0		52.2	104	*
241	m	74	0	0	6	6		sepsis+p	pneumoni	1	72	60.4	6	2	1	0	1	17	18	17	16				16	4	1	0	0	0	0	0	4	0	16	24.3	14.7	22.6
242	f	75	0	0	6	6		sepsis	fasceit	1	49	15.9	7	0	0			34	37	28	38				38	4	0	3	3	0	0	0	4	0		40.2	37.6	*
243	f	79	0	0	1	1		ö-med	KOL		57	29.5	5	0	0	0	0	29	31						31	2	0	1	1			1	2	0	31	20.8	18.5	63.4
244	m	85	0	0	1	1		hjärtstopp	hjärtstopp		61	37.7	4	0	0			44	46						46	2	0	0	0			0	2	0		85.3	22.6	*
245	m	78	1	0	8	8		hjärtstopp	hjärtstopp		72	60.4	11	2	1	0	1	20	18	20	32	20	18	20	32	4	0	0	3	3	4	4	4	1	18	41.5	50.2	61.9
246	f	28	0	0	2	2		ö-kir	preeklampsi		45	10.9	6	0	0	0	0	34	41	42		34			42	3	0	3	3	1		1	3	0	31	20.6	18.8	21.9
247	m	70	0	0	3	3		ö-kir	akut aorta		72	60.4	10	0	0	0	0	33	27	26	34	33	27		34	4	0	0	3	0	0	0	4	0	26	33.2	51.5	62.4
248	m	87	0	0	1	1		ö-kir	postop					0	0											0							0			46.4	*	*
249	m	40	0	0	2	2		ö-med	kolmonoxid		48	14.5	0	0	0			63							63	1	0	0	0			0	2	0		44.7	34.8	*
250	m	23	0	0	3	3		trauma	CO-intox		49	15.9	0	0	0			30	34						34	2	0	0	0			0	2	0		35.2	51	47.2
251	f	79	0	0	2	2		ö-med	resp.svikt		76	6.7	3	0	0			17	15	20					20	3	1	0	0	0		0	3	0		177.4	127.5	84.4
252	m	49	0	0	1	1		sepsis+p	PCP	1	47	13.3	3	0	0			17	16						16	2	1	0	0			0	2	0		29.8	31.1	*
253	f	38	0	0	3	3		sepsis+p	pneumoni	1	45	10.9	5	0	0			12	9	15	34				34	4	0	1	1	1	0	0	4	0		56.6	184.7	92.5
254	m	64	0	0	1	1		ö-kir	tarmperf		44	9.9		0	0											0							0	0		38.2	81.2	*
255	m	74	1	0	1	1		ö-med	allergi		77	69.1	4	0	0			11							11	1	1	0				0	1	0		10.9	*	*
256	f	91	1	1	2	2*		ö-med			69	54.5	9	0	0			15	18	20					20	3	1	4	4	4		4	3	1		34.6	48.9	65.3
257	f	74	0	0	2	2		sepsis		1	78	70.7	7	0	0			29							29	1	0	4				4	1	1		32.9	39.7	49.7
258	f	26	0	0	1	1		ö-med	preeklampsi		32	2.4		0	0			44							44	1	0	0				0	1	0		12.9	14.8	*
259	m	66	1	1	2	2		gi-bl	magbl.		62	39.8	11	1	0	0	1	53	46	33		46	33		33	3	0	1	4	3		3	3	0	33	18.1	18.3	19.3
260	m	76	0	0	6	6		sepsis+p	pneumoni	1	68	52.5	6	1	0	0	1	19	34	36	37	19	34	36	37	4	0	1	0	3	1	1	4	0	35	47.7	33.9	20.2
261	f	30	0	0	6	6		ö-med	ohss		47	13.3	5	0	0			48	45	35	44				44	4	0	0	0	0	1	1	4	0		10	20.9	14.9
262	m	70	1	1	4	4*		hjärtstopp	hjärtstopp		92	86.4	15	0	0	0	0	24	22	24	25	24	22	24	25	4	1	4	4	1	0	0	4	0	22	47.7	34.7	30.2
263	m	76	0	0	1	1		ö-med	inf+hyperglykemi		73	62.2	5	0	0			69	39	39					39	3	0	1	1	0		0	3	0		71.8	98.6	*
264	f	76	1	1	1	1*		sepsis	sepsis	1	96	89.1	16	0	0			18	18						18	2	1	4	4			4	2	1		148.7	*	*
265	m	74	1	1	2	2*		ö-kir	blödning		58	31.5	11	0	0			57	27						27	2	0	1	3			3	2	0		61.7	64.4	*
266	f	59	0	0	2	2		ö-med	hjärtinfarkt/aspiration		58	31.5	7	0	0	1	1	23	34	34					34	3	0	1	1	1		1	3	0	34	37.6	18.5	*
268	f	67	0	0	1	1		ö-med	anafylaxi		57	29.5		0	0			30				30			30	1	0	0				0	1	0		54.6	81.2	*
269	f	42	0	0	1	1		ö-med	astma		42	8	2	0	0			32	33						33	2	0	0	0			0	2	0		16.8	17.5	*
270	f	84	1	0*	2	2*		gi-bl	rektal blöd		55	25.7	4	0	0			37	41	47					47	3	0	1	1	1		1	3	0		45	30	26.7
271	m	28	0	0	1	1		ö-med	ketoacidos		39	5.7	1	0	0			71	52						52	2	0	0	0			0	2	0		33.4	24.7	*
272	m	61	0	0	5	5		gi-bl	GI-blöd		55	25.7	3	0	0			48	48						48	2	0	1	1			1	2	0		*	*	*
273	m	49	0	0	3	3		sepsis+p	pneumoni		75	65.8	5	0	0			9	12	9	12				12	4	1	0	0	1	0	0	4	0		51.3	65.6	39.5
274	f	73	0	0	1	1		sepsis	postop					0	0											0							0			35.8	36.3	*
275	f	78	0	0	1	1		sepsis	sepsis	1	63	41.9	10	0	0			36	36						36	2	0	3	3			3	2	0		33.2	36.5	42.3
277	m	64	0	0	1	1		ö-med	ep		42	8	3	0	0			48	43	43					43	3	0	0	0			0	2	0		28.1	23.8	*
278	m	73	0	0	6	6*		sepsis	sepsis	1	81	75	11	0	0	1	1	8	7	15	20	8	7	15	20	4	1	1	4	4	4	4	4	1	7	150.4	109.2	89.5
280	m	64	0	0	1	1		ö-med	ep		46	12.1	2	0	0			32	50						50	2	0	0	0			0	2	0		27.5	33.9	*
281	m	69	0	0	1	1		gi-bl	GI-blöd		58	31.5	10	0	0			60	60						60	2	0	0	1			0	2	0		26.1	61.9	*
282	m	72	0	0	2	2		trauma+tbi	skalltrauma		49	15.9	7	0	0			18	12	15					15	3	1	1	1	1		1	3	0		38.5	25.7	23.9
283	m	62	0	0	1	1		gi-bl	GI-blödn		43	8.9	3	0	0			44	42						42	2	0	0	1			1	2	0		23.9	*	*
284	m	77	0	0	2	2		intox	intox		54	23.9	2	0	0	0	0	47	40	48		47	40	48	48	3	0	1	0	0		0	3	0	40	20.9	39	*
285	f	75	0	0	5	5		sepsis	sepsis	1	72	60.4	11	0	0			17	18	31	19				19	4	1	3	1	1	0	0	4	0		132.5	108.2	72.9
286	m	77	0	0	2	2		sepsis	sepsis	1	64	44	6	0	0			70	57						57	2	0	1	1			1	2	0		52.2	34.9	55.6
287	f	74	0	0	6	6		sepsis+p	pneumoni	1	58	31.5	4	3	1	0	1	29	30	23	22				22	4	1	0	0	0	0	0	4	0	9	84	55.4	111.3
288	m	76	0	0	2	2		sepsis+p	pneumoni	1	60	35.6	5	0	0	0	0	32	23	18					18	3	1	0	1	0		0	3	0	18	30.4	29.7	33.4
289	m	50	1	1	10	10*		hjärtstopp	hj.stopp		60	35.6	5	2	1	0	1	18	22	20	40	18	22	20	40	4	0	0	0	0	0	0	4	0	18	36.9	229.4	23.1
290	m	80	1	0	5	5*		ö-med	ketoacidos		78	70.7	12	0	0	1	1	20	19	20	38	19	20	38	38	4	0	0	4	4	4	4	4	1	19	80	138.4	88.1
291	m	24	0	0	1	1		trauma	trauma		29	1.6	1	0	0			52	76						76	2	0	0	0			0	2	0		22.4	15.5	*
293	f	19	0	0	1	1		ö-med	ketoacidos		32	2.4	0	0	0			76	57						57	2	0	0	0			0	2	0		18.6	22.4	*
294	m	82	0	0	1	1		sepsis+p	pneumoni	1	88	83	6	0	0	0	0	8	28						28	2	0	1	1			1	2	0	28	34.5	29.1	*
295	m	72	0	0	2	2		ö-kir	GI-blödn		53	22.1	4	0	0			38	33	28					28	3	0	1	1	0		0	3	0		18.9	15.3	17.7
296	f	80	0	0	1	1		ö-med	kol-exac		71	58.5	4	0	0	0	0	26	31	31					31	3	0	0	0	0		0	3	0	31	26.5	*	*
297	m		1	0	9	9		hjärtstopp	hj.stopp		76	67.5	17	0	0	0	0	70	43	29	27	70	43	29	27	4	0	0	0	4	4	4	4	1	27	81.5	53.4	318.9
298	m	61	0	0	1	1		sepsis	sepsis	1	80	73.6	10	0	0			32	28						28	2	0	1	0			0	2	0		76.4	43.5	*
299	m	72	1	1	1	1*		ö-med	hö-svikt		72	60.4	15	0	0			22	12						12	2	1	2	4			4	2	1		122.8	141	*
300	m	80	0	0	3	3		sepsis	sepsis	1	75	65.8	14	0	0			32	27	34	46				46	4	0	1	4	4	0	0	4	0		476.4	551.3	255.6
301	f	62	0	0	1	1		ö-med	trackeit		60	35.6	4	0	0			17	17	17					17	3	1	1	1	1		1	3	0		61.2	91.9	*
302	m	25	0	0	2	2		trauma	ARDS		42	8	3	0	0			25	25	41	41				41	4	0	0	0	0	0	0	4	0		63.7	27	30.5
303	f	86	1	0	1	1		trauma+tbi	subduralh		69	54.5	5	0	0			48	43						43	2	0	0	0			0	2	0		26.2	26.4	*
304	m	76	0	0	20	20		ö-med	encefalit		89	83.8	9	0	0	0	0	14	32	28	29	14	32	28	29	4	0	0	1	0	1	1	4	0	29	95.1	72.7	54.6
305	f	62	0	0	1	1		gi-bl	GI-blödn		51	18.9	5	0	0			40	25						25	2	1	1	1			1	2	0		19.3	22.2	*
306	f	81	0	0	2	2		ö-med	kol-exac		62	39.8	11	0	0	0	0	32	32	33	33	32	32	33	33	4	0	4	3	0	1	1	4	0	32	141.8	95.7	79.5
307	m	76	0	0	2	2		sepsis	sepsis	1	58	31.5	8	0	0			23	44	44					44	3	0	1	4	1		1	3	0		277	275	120
308	f	60	0	0	6	6		ö-kir	ishemisk kolit		54	23.9	10	0	0			25	25	51	52				52	4	0	4	4	4	0	0	4	0		99	171.8	123.6
309	f	57	0	0	1	1*		ö-med	a.diss		34	3.1	2	0	0			40							40	1	0	0				0	1	0		28.7	*	*
311	m	78	1	1	1	1*		hjärtstopp	hjärtstopp+pneumoni		84	78.8	11	0	0	0	0	17	32	39					39	3	0	4	3			3	2	0	32	47.7	74.3	*
312	m	28	0	0	2	2		sepsis	mjukdelsinf	1	43	8.9	6	0	0			52	54	52					52	3	0	1	1	0		0	3	0		65.9	90.1	*
313	m	96	0	0	1	1		trauma	sekretstagn?		49	15.9	4	0	0			15	17						17	2	1	0	0			0	2	0		44.7	40.2	*
314	f	42	0	0	1	1		ö-med	atyp.astma		44	9.9	2	0	0			34	52	50					50	3	0	0	1	1		1	3	0		27	23.8	*
315	f	49	0	0	2	2		ö-med	hyponat		34	3.1	2	0	0			47	48						48	2	0	1	0			0	2	0		26.4	24.8	*
316	m	70	1	1	1	1*		sepsis	sepsis	1	105	93.4	17	2	1	0	1	16	19	19		19	19		19	3	1	4	4	4		4	3	1	19	24.8	42	*
318	f	85	1	1	1	1*		hjärtstopp	hjärtstopp		108	94.4	16	0	0	0	0	11							11	1	1	2				2	1	0	11	452.3	*	*
319	f	23	0	0	1	1		trauma	mjältskada		32	2.4	1	0	0			71	64	74					74	3	0	1	0	0		0	3	0		31.9	23.4	23.6
321	m	68	0	0	1	1		ö-kir	postop		49	15.9	5	0	0			30	25						25	2	1	3	1			1	2	0		22.1	26	*
322	m	68	1	1	3	3*		hjärtstopp	hjärtstopp		81	75	14	0	0	0	0	51	60	57	34	51	60	57	34	4	0	3	4	4	4	4	4	1	34	50.1	77.4	75
323	f	82	1	0	2	2		sepsis	sepsis	1	70	56.5	4	0	0			27	27						27	2	0	1	1			1	2	0		71	70.4	*
324	m	23	0	0	2	2		ö-med	ketoacidos		49	15.9	2	0	0			90	62						62	2	0	0	0			0	2	0		60.1	28.5	*
325	m	72	0	0	1	1		sepsis+p	pneumoni?	1	65	46.2	4	0	0			30	28						28	2	0	0	0			0	2	0		74.3	70	*
327	m	35	0	0	3	3		ö-med	aspiration		57	29.9	12	3	1	0	1	7	7	30	38	7	30	38	38	4	0	4	4	1	0	0	4	0	7	128.3	540.5	86.2
328	f	72	1	0	15	15		trauma	trauma		71	58.4	8	0	0	0	0	17	20	23	37	20	23	37	37	4	0	1	1	1	3	3	4	0	27	61.5	97	136.5
329	m	78	0	0	1	1		ö-kir	njurblödning		66	48.3	6	0	0			43	39						39	2	0	0	1			1	2	0		70.1	73.9	75
330	f	74	1	0	1	1		ö-med	pneumoni+asp		74	64	7	2	1	0	1	11	27						27	2	0	0	1			1	2	0	27	38.5	40.4	36.5
333	f	68	0	0	3	3		sepsis+p	influenza	1	48	14.5	3	0	0			23	23	27	24				24	4	1	0	0	0	0	0	4	0		63.1	71.5	64.5
334	m	65	1	1	2	2*		ö-med	njursvikt		76	67.5	14	0	0											0							0			52.6	93.7	*
335	m	78	0	0	1	1		gi-bl	esofagusvar.		49	15.9	5	0	0			54	42						42	2	0	1	0			0	2	0		49.7	61.3	*
339	m	50	0	0	1	1*		trauma+tbi	TBI		50	17.3	8	0	0	0	0	22							22	1	1	0				0	1	0	22	31.9	*	*
340	f	93	0	0	1	1		ö-med	hyponatremi		50	17.3	3	0	0			52	52						52	2	0	0	0			0	2	0		34.4	30.5	*
341	f	55	0	0	18	18		sepsis+p	pneum+sepsis	1	71	58.5	12	2	1	0	1	28	25	31	27	25	31	27	27	4	0	4	3	3	3	3	4	0	25	200.1	169.3	*
											58.8139
